# Supplementary material for: Multimodal Imaging Techniques to Evaluate the Anticancer Effect of Cold Atmospheric Pressure Plasma
Source: Cancers (Basel). 2021 May 19;13(10):2483. doi: 10.3390/cancers13102483 (PMC8161248; doi:10.3390/cancers13102483)
Supplement: Supplementary file 1 [file cancers-13-02483-s001.zip]

Archive with 9 entries (8 files):
- cancers-1174396-supplementary/Figure S1_Quantitative calliper assessment of tumour volumes (A and B).pdf
- cancers-1174396-supplementary/Figure S2. Original Western Blot images/
- cancers-1174396-supplementary/Figure S2. Original Western Blot images/MM cell line A375 caspase-3 ß-actin-2.pdf
- cancers-1174396-supplementary/Figure S2. Original Western Blot images/MM cell line A375 cleaced-caspase-3 ß-actin.pdf
- cancers-1174396-supplementary/Figure S2. Original Western Blot images/MM cell line A375 PCNA ß-actin-1.pdf
- cancers-1174396-supplementary/Figure S2. Original Western Blot images/original gel images figure 5.pdf
- cancers-1174396-supplementary/Figure S2. Original Western Blot images/SCC cell line A431 caspase-3 ß-actin.pdf
- cancers-1174396-supplementary/Figure S2. Original Western Blot images/SCC cell line A431 cleaved-caspase-3 ß-actin.pdf
- cancers-1174396-supplementary/Figure S2. Original Western Blot images/SCC cell line A431 PCNA ß-actin.pdf
